# Supplementary material for: Transdermal Delivery of 2-PAM as a Tool to Increase the Effectiveness of Traditional Treatment of Organophosphate Poisoning
Source: Int J Mol Sci. 2022 Nov 30;23(23):14992. doi: 10.3390/ijms232314992 (PMC9735786; doi:10.3390/ijms232314992)
Supplement: Supplementary file 1 [file ijms-23-14992-s001.zip]

Archive with 1 entries (1 files):
- ijms-1954520-supplementary.pdf
